# Supplementary material for: Emotion generation method in online physical education teaching based on data mining of teacher-student interactions
Source: PeerJ Comput Sci. 2024 Jan 19;10:e1814. doi: 10.7717/peerj-cs.1814 (PMC10803077; doi:10.7717/peerj-cs.1814)
Supplement: Supplemental Information 1 [file peerj-cs-10-1814-s001.zip]

Archive with 9 entries (8 files):
- code/
- code/constants.py
- code/cvs_to_numpy.py
- code/dataset_loader.py
- code/emotion_recognition.py
- code/manual_poc.py
- code/plot_emotion_matrix.py
- code/poc.py
- code/requirements.txt
