# Supplementary material for: Emotion generation method in online physical education teaching based on data mining of teacher-student interactions
Source: PeerJ Comput Sci. 2024 Jan 19;10:e1814. doi: 10.7717/peerj-cs.1814 (PMC10803077; doi:10.7717/peerj-cs.1814)
Supplement: Supplemental Information 1 [file peerj-cs-10-1814-s001.zip › code/constants.py]

CASC_PATH = './haarcascade_files/haarcascade_frontalface_default.xml'
SIZE_FACE = 48
EMOTIONS = ['angry', 'disgusted', 'fearful',
            'happy', 'sad', 'surprised', 'neutral']
SAVE_DIRECTORY = './data/'
SAVE_MODEL_FILENAME = 'Gudi_model_100_epochs_20000_faces'
DATASET_CSV_FILENAME = 'fer2013.csv'
SAVE_DATASET_IMAGES_FILENAME = 'data_images.npy'
SAVE_DATASET_LABELS_FILENAME = 'data_labels.npy'
